# Supplementary material for: Cross-Sectional Questionnaire of Donkey Owners and Farriers Regarding Farriery Practices in the Faisalabad Region of Pakistan
Source: Animals (Basel). 2022 Mar 11;12(6):709. doi: 10.3390/ani12060709 (PMC8944430; doi:10.3390/ani12060709)
Supplement: Supplementary file 1 [file animals-12-00709-s001.zip]

Archive with 1 entries (1 files):
- animals-1577851-supplementary.pdf
